# Supplementary material for: PYTHIA: Deep Learning Approach for Local Protein Conformation Prediction
Source: Int J Mol Sci. 2021 Aug 17;22(16):8831. doi: 10.3390/ijms22168831 (PMC8396346; doi:10.3390/ijms22168831)
Supplement: Supplementary file 1 [file ijms-22-08831-s001.zip]

Archive with 1 entries (1 files):
- ijms-1309701-supplementary 2.pdf
